# Supplementary material for: The Physiological Responses of Tea to pH and Cd Conditions and the Effect of the CsHMA2 on Cd Transport
Source: Plants (Basel). 2025 Feb 13;14(4):570. doi: 10.3390/plants14040570 (PMC11859789; doi:10.3390/plants14040570)
Supplement: Supplementary file 1 [file plants-14-00570-s001.zip]

Archive with 1 entries (1 files):
- plants-3397760-supplementary.pdf
